# Supplementary material for: Typification and differentiation of smallholder dairy production systems in smallholder mixed farming in the highlands of southern Ethiopia
Source: PLoS One. 2024 Aug 29;19(8):e0307685. doi: 10.1371/journal.pone.0307685 (PMC11361680; doi:10.1371/journal.pone.0307685)
Supplement: S1 Data — (XLSX) [file pone.0307685.s001.xlsx]

## Sheet: Sheet 1
Study regions	Study woreda (district)	Study agro-ecology	Enset Share (%)	Cash crop Share (%)	Cereal crop Share (%)	Root and Pulse crop Share (%)	Grazing land Share (%)	Other (%) (Not considered for clustering)	Types of DPS classified (based on 5 variabls except other)	Total Family size (#)	Farm size (ha)	Total livestock (TLU)	Total Cattle (TLU)	Improved cattle breed (TLU)	Local cattle breed (TLU)	Annual income (in Birr)	Annual income (in USD)	Distance to market (Km)	Natural pasture (scale)	Index (Natu Pasture)	Improved forage (Scale)	Index (Improved Forage)	crop residue (Scale)	Index (crop residue)	Agroindustry byproducts (Scale)	Index (Agroindustry byproducts)	Nonconventional (Scale)	Index (non Conventional)	Elevation of Households (meters above sea level)	Crossbred grazing	Crossbred Stallfeeding	Crossbred Tethering	Local grazing	Local Stallfeeding	Local Tethering
Sidama region	Melga	Highland	25.42	5.08	25.42	16.95	22.03	5.08	EB (Enset based)	7	2.95	1.4	1.4	1.4	0.98	42000	955	3	5	1	4	0.75	4	0.75	3	0.5	4	0.75	2672				yes	No	yes
Sidama region	Melga	Highland	34.48	5.75	22.99	11.49	19.54	5.75	EB	7	4.35	14.77	14	5.6	3.92	208204	4732	3	5	1	4	0.75	4	0.75	4	0.75	2	0.25	2658	yes	yes	yes	yes	No	No
Sidama region	Melga	Highland	24.94	9.48	24.94	6.23	24.94	9.48	EB	5	4.01	7.24	6.3	0	0	129620	2946	3	5	1	3	0.5	4	0.75	3	0.5	1	0	2675				yes	yes	yes
Sidama region	Melga	Highland	46.95	0	23.47	11.74	14.79	3.05	EB	5	4.26	8	7	2.1	1.47	46450	1056	2	5	1	4	0.75	4	0.75	3	0.5	2	0.25	2681	yes	yes	yes	yes	yes	yes
Sidama region	Melga	Highland	25.64	0	25.64	12.82	28.21	7.69	EB	12	1.95	4	3.5	0	0	86500	1966	2.5	5	1	1	0	4	0.75	1	0	1	0	2671				yes	No	yes
Sidama region	Melga	Highland	3.45	51.72	27.59	0	0	17.24	CCB (Cash crop based)	5	0.29	2.05	2	1.4	0.98	62900	1430	2.3	5	1	1	0	1	0	4	0.85	1	0	2673	No	yes	yes	No	yes	No
Sidama region	Melga	Highland	8.31	24.92	13.95	16.61	29.24	6.98	DCB (Diversified crop based)	5	3.01	7.34	6.3	1.4	0.98	90900	2066	2.5	5	1	3	0.5	4	0.75	4	0.75	1	0	2670	No	yes	yes	yes	No	yes
Sidama region	Melga	Highland	25.97	8.83	25.97	12.99	13.25	12.99	EB	11	3.85	4.01	3.5	2.8	1.96	125800	2859	2.6	5	1	4	0.75	4	0.75	3	0.5	4	0.75	2659		yes	yes	yes	No	No
Sidama region	Melga	Highland	22.73	9.09	22.73	17.05	17.05	11.36	DCB	7	4.4	7.25	6.3	1.4	0.98	285100	6480	2	5	1	4	0.75	4	0.75	3	0.5	2	0.25	2667	yes	yes	yes	yes	yes	yes
Sidama region	Melga	Highland	37.5	0	12.5	12.5	25	12.5	EB	6	2	3	2.8	0	0	17300	393	2.5	5	1	3	0.5	4	0.75	2	0.25	4	0.75	2679				yes	yes	yes
Sidama region	Melga	Highland	18.18	9.09	27.27	27.27	13.64	4.55	DCB	8	5.5	3	2.8	0	0	98000	2227	1.5	4	0.75	5	1	3	0.5	3	0.5	3	0.5	2676				yes	yes	yes
Sidama region	Melga	Highland	14.29	14.29	14.29	14.29	35.71	7.14	DCB	4	3.5	5.82	5.6	0.7	0.49	235600	5355	2.4	5	1	3	0.5	4	0.75	4	0.75	2	0.25	2674	yes	yes	yes	yes	No	No
Sidama region	Melga	Highland	30	0	20	20	20	10	EB	10	5	9.02	8.4	1.4	0.98	166200	3777	2	5	1	4	0.75	4	0.75	3	0.5	4	0.75	2676	yes	yes	yes	yes	No	yes
Sidama region	Melga	Highland	24.39	0	48.78	0	25.37	1.46	CB (Cereal based)	14	4.1	6.3	6.3	0.7	0.49	68600	1559	2.3	5	1	4	0.75	4	0.75	4	0.75	1	0	2673	No	yes	yes	yes	yes	yes
Sidama region	Melga	Highland	18.75	0	25	25	13	18.25	DCB	10	8	25.4	22.4	0	0	341600	7764	2	5	1	4	0.75	4	0.75	4	0.75	1	0	2668				yes	yes	yes
Sidama region	Melga	Highland	36.06	0	42.07	0	15.87	6.01	CB	12	4.16	15.5	14.7	5.6	3.92	214500	4875	3	5	1	5	1	4	0.75	4	0.75	3	0.5	2677	No	yes	yes	yes	yes	yes
Sidama region	Melga	Highland	44.25	11.5	11.5	22.12	4.42	6.19	EB	8	1.13	1.72	1.4	0	0	17500	398	2	5	1	1	0	4	0.75	1	0	1	0	2666				yes	yes	yes
Sidama region	Melga	Highland	6.53	6.53	39.16	19.58	9.92	18.28	CB	3	3.83	8.84	7.7	6.3	4.41	170000	3864	2	5	1	3	0.5	3	0.5	4	0.75	3	0.5	2667	No	yes	yes	yes	yes	yes
Sidama region	Melga	Highland	59.41	2.57	0	24.75	9.9	3.37	EB	6	5.05	3.5	3.5	0	0	77600	1764	3	5	1	1	0	4	0.75	4	0.75	1	0	2659	yes	No	yes	yes	No	yes
Sidama region	Melga	Highland	16.05	30.86	16.05	0	30.86	6.17	EB	8	0.81	2.02	1.4	0	0	49100	1116	3	5	1	3	0.5	3	0.5	3	0.5	3	0.5	2677				yes	yes	yes
Sidama region	Melga	Highland	24.51	24.51	24.51	12.75	10.78	2.94	EB	12	1.02	6.3	6.3	2.8	1.96	108800	2473	3	5	1	3	0.5	4	0.75	5	1	1	0	2669	yes	No	yes	yes	yes	yes
Sidama region	Melga	Highland	15.53	5.18	20.7	20.7	25.88	12.01	DCB	9	4.83	6.5	6.3	0.7	0.49	80050	1819	2.5	5	1	3	0.5	3	0.5	4	0.75	1	0	2670	No	yes	yes	yes	yes	yes
Sidama region	Melga	Highland	49.5	0	12.87	0	24.75	12.87	EB	11	1.01	3.1	2.8	0.7	0.49	28500	648	3	5	1	4	0.75	4	0.75	4	0.75	1	0	2678	yes	yes	yes	yes	yes	yes
Sidama region	Melga	Highland	32.84	0	8.21	16.42	8.05	34.48	EB	9	6.09	10.3	9.1	1.4	0.98	342000	7773	3	5	1	4	0.75	3	0.5	4	0.75	1	0	2669	yes	yes	yes	yes	yes	yes
Sidama region	Melga	Highland	19.84	0	19.84	19.84	30.16	10.32	DCB	4	1.26	4.92	4.9	0	0	5600	127	2.5	5	1	4	0.75	4	0.75	4	0.75	1	0	2670				yes	yes	yes
Sidama region	Melga	Highland	24.51	24.51	24.51	12.75	10.78	2.94	EB	12	1.02	6.3	6.3	2.8	1.96	108800	2473	2	5	1	3	0.5	4	0.75	5	1	1	0	2665	yes	No	yes	yes	yes	yes
Sidama region	Melga	Highland	15.53	5.18	20.7	20.7	25.88	12.01	DCB	9	4.83	6.5	6.3	0.7	0.49	80050	1819	3	5	1	3	0.5	3	0.5	4	0.75	1	0	2658	No	yes	yes	yes	yes	yes
Sidama region	Melga	Highland	49.5	0	12.87	0	24.75	12.87	EB	11	1.01	3.1	2.8	0.7	0.49	28500	648	3	5	1	4	0.75	4	0.75	4	0.75	1	0	2675	yes	yes	yes	yes	yes	yes
Sidama region	Melga	Highland	14.29	14.29	14.29	14.29	35.71	7.14	DCB	4	3.5	5.82	5.6	0.7	0.49	235600	5355	3	5	1	3	0.5	4	0.75	4	0.75	2	0.25	2679	No	No	yes	yes	No	No
Sidama region	Melga	Highland	30	0	20	20	20	10	EB	10	5	9.02	8.4	1.4	0.98	166200	3777	2.5	5	1	4	0.75	4	0.75	3	0.5	4	0.75	2672	yes	yes	yes	yes	No	yes
Sidama region	Melga	Highland	25	0	25	0	25	25	EB	8	1	0.8	0.7	0	0	8600	195	12	5	1	2	0.25	4	0.75	3	0.5	4	0.75	2656				yes	No	yes
Sidama region	Melga	Highland	37.31	42.79	3.48	0	0	16.42	CCB	11	2.01	9.2	10	0.7	0.49	66000	1500	12	5	1	1	0	4	0.75	3	0.5	1	0	2672	yes	yes	yes	yes	No	yes
Sidama region	Melga	Highland	35	32.5	6.5	0	11	15	EB	12	2	2.2	2.1	0	0	30000	682	13	5	1	3	0.5	4	0.75	1	0	2	0.25	2682				yes	No	yes
Sidama region	Melga	Highland	37.5	6.25	12.5	13	15.75	15	EB	15	4	18.32	15.4	0	0	137200	3118	12	5	1	3	0.5	4	0.75	3	0.5	1	0	2664				yes	No	yes
Sidama region	Melga	Highland	24.96	18.8	16.64	4.16	12.48	22.96	EB	9	6.01	10.94	9.8	0	0	49000	1114	12	5	1	1	0	3	0.5	1	0	1	0	2670				yes	No	yes
Sidama region	Melga	Highland	9.8	9.8	17.65	15.69	7.84	39.22	DCB	3	1.02	2.41	2.1	0	0	114000	2591	15	5	1	3	0.5	4	0.75	2	0.25	3	0.5	2661				yes	No	yes
Sidama region	Melga	Highland	22.22	7.41	29.63	29.63	7.41	3.7	DCB	9	6.75	4.6	4.2	0	0	129000	2932	15	5	1	1	0	4	0.75	1	0	3	0.5	2669				yes	No	yes
Sidama region	Melga	Highland	21.05	21.05	0	0	42.11	15.79	EB	5	4.75	7.6	2.8	0	0	73250	1665	14	5	1	2	0.25	4	0.75	2	0.25	4	0.75	2673				yes	No	yes
Sidama region	Melga	Highland	5.93	4.44	18.52	46.67	5.93	18.52	DCB	5	1.35	4.2	4.2	0	0	14400	327	13	5	1	1	0	4	0.75	1	0	1	0	2652				yes	No	yes
Sidama region	Melga	Highland	27.27	18.18	13.64	13.64	18.18	9.09	EB	5	5.5	2.5	2.1	0	0	59000	1341	13	5	1	3	0.5	4	0.75	2	0.25	4	0.75	2693				yes	No	yes
Sidama region	Melga	Highland	47.62	0	19.05	19.05	9.52	4.76	EB	10	5.25	6.1	5.6	0	0	139200	3164	14	5	1	1	0	4	0.75	1	0	1	0	2670				yes	No	yes
Sidama region	Melga	Highland	40	20	0	20	0	20	EB	6	1.25	2.92	2.8	0	0	42400	964	13	5	1	1	0	4	0.75	1	0	1	0	2660				yes	No	yes
Sidama region	Melga	Highland	31.51	15.76	10.5	10.5	21.22	10.5	EB	10	4.76	10.75	10.5	0	0	60400	1373	13	5	1	4	0.75	5	1	1	0	3	0.5	2674				yes	No	yes
Sidama region	Melga	Highland	29.41	5.88	29.41	15.29	2.35	17.65	EB	7	0.85	2.8	2.8	0	0	36000	818	13	5	1	2	0.25	4	0.75	1	0	4	0.75	2696				yes	No	yes
Sidama region	Melga	Highland	40.98	0	21.31	21.31	0	16.39	EB	7	0.61	4.2	4.2	0	0	28600	650	14	5	1	1	0	4	0.75	1	0	3	0.5	2679				yes	No	yes
Sidama region	Melga	Highland	44.05	22.03	11.01	11.01	0.88	11.01	EB	5	2.27	2.1	2.1	0	0	56000	1273	12	5	1	1	0	4	0.75	1	0	5	1	2666				yes	No	No
Sidama region	Melga	Highland	12.38	12.87	24.75	8.91	24.75	16.34	DCB	15	2.02	16.84	14	0	0	73605	1673	12	5	1	1	0	4	0.75	1	0	3	0.5	2625				yes	No	yes
Sidama region	Melga	Highland	26.18	13.09	39.27	13.09	6.81	1.57	CB	8	1.91	3.6	3.5	0	0	22200	505	12	5	1	1	0	4	0.75	1	0	4	0.75	2657				yes	No	yes
Sidama region	Melga	Highland	20.41	6.12	30.61	20.41	10.2	12.24	DCB	10	2.45	9.6	9.1	0	0	32500	739	12	4	0.75	1	0	4	0.75	1	0	5	1	2673				yes	No	yes
Sidama region	Melga	Highland	16.56	1.99	23.18	16.56	16.56	25.17	DCB	9	1.51	5.2	4.9	0	0	56100	1275	12	5	1	1	0	4	0.75	1	0	2	0.25	2678				yes	No	yes
Sidama region	Melga	Highland	33.33	22.22	11.11	11.11	7.78	14.44	EB	8	4.5	3.5	3.5	0	0	261900	5952	15	5	1	3	0.5	4	0.75	4	0.75	5	1	2684				yes	No	yes
Sidama region	Melga	Highland	32.79	32.79	16.39	8.2	8.2	1.64	EB	5	3.05	3.27	2.8	0	0	133000	3023	14	5	1	3	0.5	4	0.75	2	0.25	4	0.75	2657				yes	No	yes
Sidama region	Melga	Highland	50	25	0	10	0	15	EB	2	1	3.1	2.8	0	0	101000	2295	14	5	1	4	0.75	3	0.5	1	0	5	1	2670				yes	No	yes
Sidama region	Melga	Highland	40	20	15	15	0	10	EB	4	1	3.6	3.5	0	0	38000	864	12	5	1	3	0.5	2	0.25	4	0.75	3	0.5	2669				yes	No	yes
Sidama region	Melga	Highland	29.41	14.71	23.53	23.53	0	8.82	EB	8	1.7	3.55	3.5	0	0	162000	3682	13	5	1	2	0.25	4	0.75	1	0	5	1	2677				yes	No	yes
Sidama region	Melga	Highland	31.58	15.79	10.53	10.53	21.26	10.32	EB	10	4.75	10.75	10.5	0	0	60400	1373	13	5	1	4	0.75	5	1	1	0	3	0.5	2679				yes	No	yes
Sidama region	Melga	Highland	29.41	5.88	29.41	15.29	2.35	17.65	EB	7	0.85	2.8	2.8	0	0	36000	818	13	5	1	2	0.25	4	0.75	1	0	4	0.75	2666				yes	No	yes
Sidama region	Melga	Highland	40.98	0	21.31	21.31	0	16.39	EB	7	0.61	4.2	4.2	0	0	28600	650	13	5	1	1	0	4	0.75	1	0	3	0.5	2670				yes	No	yes
Sidama region	Melga	Highland	32.26	32.26	16.13	8.06	8.06	3.23	EB	5	3.1	3.27	2.8	0	0	133000	3023	13	5	1	3	0.5	4	0.75	2	0.25	2	0.25	2660				yes	yes	yes
Sidama region	Melga	Highland	50	25	0	10	0	15	EB	2	1	3.1	2.8	0	0	101000	2295	12	5	1	4	0.75	3	0.5	1	0	1	0	2659				yes	yes	yes
Sidama region	Wondogenet	Midland	50	0	0	0	0	50	EB	4	0.1	3.5	3.5	3.5	2.45	90400	2055	3	3	0.5	3	0.5	5	1	4	0.75	4	0.75	1722	yes	No	yes
Sidama region	Wondogenet	Midland	3.77	86.79	0	0	0	9.43	CCB	9	0.53	7.7	7.7	7.7	5.39	851200	19345	3	4	0.75	2	0.25	4	0.75	4	0.75	2	0.25	1742	No	yes	yes
Sidama region	Wondogenet	Midland	12.9	41.94	0	9.68	19.35	16.13	CCB	5	0.31	1.45	1.4	1.4	0.98	149800	3405	3	3	0.5	4	0.75	3	0.5	4	0.75	2	0.25	1758	No	yes	yes
Sidama region	Wondogenet	Midland	29.41	38.24	0	0	2.94	29.41	CCB	9	0.34	3.5	3.5	3.5	2.45	482000	10955	4	4	0.75	3	0.5	3	0.5	4	0.75	1	0	1757	No	yes	No
Sidama region	Wondogenet	Midland	14.29	42.86	0	0	0	42.86	CCB	7	0.35	1.4	1.4	0	0	20000	455	3	3	0.5	1	0	3	0.5	3	0.5	1	0	1765	No	yes	No
Sidama region	Wondogenet	Midland	10	40	0	0	10	40	CCB	6	0.1	0.7	0.7	0	0	70000	1591	4	4	0.75	3	0.5	4	0.75	3	0.5	2	0.25	1756				yes	yes	yes
Sidama region	Wondogenet	Midland	12	53	10	0	22	3	CCB	9	1	9.5	9.1	7	4.9	403400	9168	3	2	0.25	4	0.75	3	0.5	1	0	5	1	1729	No	yes	No	No	yes	yes
Sidama region	Wondogenet	Midland	44.44	44.44	0	0	0	11.11	CCB	7	2.25	4.9	4.9	4.9	3.43	352200	8005	3	3	0.5	4	0.75	3	0.5	4	0.75	3	0.25	1743	No	yes	No
Sidama region	Wondogenet	Midland	0	75	0	0	0	25	CCB	8	0.2	4.9	4.9	2.1	1.47	78800	1791	3	4	0.75	2	0.25	3	0.5	3	0.5	2	0.25	1740	No	yes	yes	No	yes	yes
Sidama region	Wondogenet	Midland	8.79	57.14	27.47	0	1.1	5.49	CCB	9	0.91	7.6	7	7	4.9	379600	8627	3	3	0.5	4	0.75	4	0.75	4	0.75	2	0.25	1723	No	yes	No
Sidama region	Wondogenet	Midland	0	50	0	0	33.33	16.67	CCB	5	0.3	1.4	1.4	0	0	96000	2182	3	4	0.75	2	0.25	3	0.5	3	0.5	2	0.25	1721	No	yes	yes	No	yes	yes
Sidama region	Wondogenet	Midland	0	0	0	0	0	100	DCB	7	0.05	2.1	2.1	2.1	1.47	377600	8582	3	3	0.5	2	0.25	5	1	4	0.75	2	0.25	1744	No	yes	yes
Sidama region	Wondogenet	Midland	12	44	40	0	0	4	CCB	7	1.25	4.2	4.2	4.2	2.94	469000	10659	3	2	0.25	2	0.25	3	0.5	4	0.75	3	0.5	1764	No	yes	No
Sidama region	Wondogenet	Midland	47.62	47.62	0	0	0	4.76	CCB	6	1.05	3.5	3.5	3.5	2.45	334800	7609	3	5	1	1	0	4	0.75	3	0.5	3	0.5	1754	No	yes	No
Sidama region	Wondogenet	Midland	30	0	0	0	20	50	EB	2	0.1	4.2	4.2	4.2	2.94	132440	3010	4	3	0.5	4	0.75	5	1	4	0.75	4	0.75	1764	yes	No	yes
Sidama region	Wondogenet	Midland	12.5	37.5	37.5	0	7.5	5	CB	5	2	2.1	2.1	2.1	1.47	257000	5841	3	4	0.75	3	0.5	4	0.75	3	0.5	2	0.25	1723	No	yes	No
Sidama region	Wondogenet	Midland	2	30	40	0	1	27	CB	6	1	2.1	2.1	2.1	1.47	203500	4625	3	4	0.75	3	0.5	5	1	2	0.25	3	0.5	1771	No	yes	No
Sidama region	Wondogenet	Midland	0	0	0	0	0	100	DCB	7	0.125	2.1	2.1	0	0	45600	1036	3	4	0.75	2	0.25	4	0.75	3	0.5	2	0.25	1764				No	yes	yes
Sidama region	Wondogenet	Midland	44.44	44.44	0	0	0	11.11	CCB	7	2.25	4.9	4.9	4.9	3.43	352200	8005	3	3	0.5	4	0.75	3	0.5	4	0.75	3	0.5	1743	No	yes	No
Sidama region	Wondogenet	Midland	0	75	0	0	0	25	CCB	8	0.2	4.9	4.9	2.1	1.47	78800	1791	3	4	0.75	2	0.25	3	0.5	3	0.5	2	0.25	1740		yes	yes	No	yes	yes
Sidama region	Wondogenet	Midland	8.79	57.14	27.47	0	1.1	5.49	CCB	9	0.91	7.6	7	7	4.9	379600	8627	4	3	0.5	4	0.75	4	0.75	4	0.75	2	0.25	1723	No	yes	No
Sidama region	Wondogenet	Midland	0	50	0	0	33.33	16.67	CCB	5	0.3	1.4	1.4	0	0	96000	2182	4	4	0.75	2	0.25	3	0.5	3	0.5	3	0.5	1721				No	yes	yes
Sidama region	Wondogenet	Midland	66.67	16.67	0	0	0	16.67	EB	3	1.5	1.52	1.4	0	0	42150	958	4	5	1	1	0	4	0.75	2	0.25	3	0.5	1743				yes	No	yes
Sidama region	Wondogenet	Midland	33.33	50	0	0	0	16.67	CCB	4	1.5	1.4	1.4	0	0	80000	1818	3	5	1	2	0.25	3	0.5	2	0.25	3	0.5	1755				yes	yes	yes
Sidama region	Wondogenet	Midland	3.77	86.79	0	0	0	9.43	CCB	9	0.53	7.7	7.7	7.7	5.39	851200	19345	3	4	0.75	2	0.25	4	0.75	4	0.75	5	1	1742	No	yes	yes
Sidama region	Wondogenet	Midland	12.9	41.94	0	9.68	19.35	16.13	CCB	5	0.31	1.45	1.4	1.4	0.98	149800	3405	3	3	0.5	4	0.75	3	0.5	4	0.75	3	0.5	1758	No	yes	yes
Sidama region	Wondogenet	Midland	29.41	38.24	0	0	2.94	29.41	CCB	9	0.34	3.5	3.5	3.5	2.45	482000	10955	3	4	0.75	3	0.5	3	0.5	4	0.75	1	0	1757	No	yes	No
Sidama region	Wondogenet	Midland	30	0	0	0	20	50	EB	2	0.1	4.2	4.2	4.2	2.94	132440	3010	4	3	0.5	4	0.75	5	1	4	0.75	4	0.75	1764	No	yes	yes
Sidama region	Wondogenet	Midland	12.5	37.5	37.5	0	7.5	5	CB	5	2	2.1	2.1	2.1	1.47	257000	5841	3	4	0.75	3	0.5	4	0.75	3	0.5	2	0.25	1723	No	No	No
Sidama region	Wondogenet	Midland	2	30	40	0	1	27	CB	6	1	2.1	2.1	2.1	1.47	203500	4625	3	4	0.75	3	0.5	5	1	2	0.25	3	0.5	1771	No	No	No
Sidama region	Wondogenet	Midland	18.52	44.44	11.11	0	11.11	14.81	CCB	8	1.35	1.4	1.4	1.4	0.98	138000	3136	5	5	1	1	0	4	0.75	1	0	2	0.25	1792	yes	yes	yes
Sidama region	Wondogenet	Midland	45.45	34.55	0	0	14.55	5.45	EB	9	0.55	2.1	2.1	2.1	1.47	229500	5216	6	5	1	3	0.5	5	1	4	0.75	3	0.5	1795	No	No	yes
Sidama region	Wondogenet	Midland	31.53	37.44	24.63	0	2.96	3.45	CCB	12	1.015	1.5	1.4	0	0	85000	1932	5	4	0.75	2	0.25	4	0.75	1	0	3	0.5	1772	No	yes	yes	No	yes	yes
Sidama region	Wondogenet	Midland	34.09	21.59	22.73	3.41	9.09	9.09	EB	9	4.4	5.36	4.9	1.4	0.98	221000	5023	5	5	1	4	0.75	4	0.75	4	0.75	4	0.75	1860	yes	yes	yes	yes	No	yes
Sidama region	Wondogenet	Midland	13.33	50	20	12.27	3.87	0.53	CCB	12	7.5	4.26	4.2	4.2	2.94	388240	8824	5	5	1	3	0.5	3	0.5	4	0.75	3	0.5	1792	No	yes	No
Sidama region	Wondogenet	Midland	15.53	59.01	15.53	0	8.07	1.86	CCB	5	1.61	2.8	2.8	2.8	1.96	144000	3273	5	5	1	4	0.75	3	0.5	3	0.5	3	0.5	1789	No	yes	yes
Sidama region	Wondogenet	Midland	40	0	36	0	4	20	EB	9	0.25	4.21	4.2	4.2	2.94	135000	3068	6	3	0.5	3	0.5	4	0.75	5	1	3	0.5	1835	No	yes	yes
Sidama region	Wondogenet	Midland	22.99	34.48	11.49	0	19.54	11.49	CCB	9	4.35	2.84	2.8	0	0	75000	1705	6	5	1	3	0.5	4	0.75	3	0.5	3	0.5	1796	No	yes	yes	yes	No	yes
Sidama region	Wondogenet	Midland	17.14	42.86	28.57	0	0	11.43	CCB	2	1.75	3.5	3.5	0	0	84500	1920	5	5	1	1	0	4	0.75	3	0.5	1	0	1841		yes		yes	yes	yes
Sidama region	Wondogenet	Midland	42.55	46.81	0	0	0	10.64	CCB	5	0.235	2.1	2.1	0	0	29300	666	5	5	1	1	0	4	0.75	3	0.5	1	0	1852		yes		yes	No	yes
Sidama region	Wondogenet	Midland	23.21	41.07	0	0	17.86	17.86	CCB	4	0.56	0.8	0.7	0.7	0.49	61000	1386	6	5	1	3	0.5	5	1	2	0.25	1	0	1799	No	yes	No
Sidama region	Wondogenet	Midland	19.61	35.29	29.41	0	9.8	5.88	CCB	6	2.55	5.64	5.6	1.4	0.98	193002	4386	5	4	0.75	4	0.75	4	0.75	4	0.75	4	0.75	1840	No	yes	No	yes	yes	yes
Sidama region	Wondogenet	Midland	27.27	23.64	21.82	0	18.18	9.09	EB	6	2.75	3	2.8	0	0	114400	2600	5	5	1	4	0.75	4	0.75	2	0.25	4	0.75	1779				yes	No	yes
Sidama region	Wondogenet	Midland	26.32	68.42	0	0	3.95	1.32	CCB	6	3.8	2.15	2.1	0.7	0.49	347000	7886	6	5	1	4	0.75	4	0.75	4	0.75	4	0.75	1819	No	yes	yes	yes	yes	No
Sidama region	Wondogenet	Midland	22.73	45.45	22.73	0	3.64	5.45	CCB	11	1.1	4.22	4.2	4.2	2.94	100000	2273	6	4	0.75	4	0.75	5	1	4	0.75	1	0	1845	No	yes	No
Sidama region	Wondogenet	Midland	22.12	57.52	13.27	0	0	7.08	CCB	5	1.13	2.8	2.8	0	0	91000	2068	5	4	0.75	1	0	5	1	4	0.75	2	0.25	1800				yes	yes	yes
Sidama region	Wondogenet	Midland	12.5	50	25	0	0	12.5	CCB	2	2	4.9	4.9	2.1	1.47	161000	3659	6	5	1	4	0.75	5	1	4	0.75	2	0.25	1819	No	yes	yes	No	yes	yes
Sidama region	Wondogenet	Midland	33.75	51.25	2.5	1.88	9.38	1.25	CCB	11	8	1.72	1.4	1.4	0.98	218205	4959	6	4	0.75	5	1	3	0.5	3	0.5	1	0	1784	No	yes	yes
Sidama region	Wondogenet	Midland	17.79	59.79	0	0	21.35	1.07	CCB	9	2.81	3.4	2.8	1.4	0.98	301500	6852	6	5	1	4	0.75	4	0.75	3	0.5	2	0.25	1845	No	yes	yes	yes	No	yes
Sidama region	Wondogenet	Midland	30.03	55.56	0	0	13.51	0.9	CCB	15	3.33	5.94	5.6	1.4	0.98	186800	4245	4	5	1	3	0.5	4	0.75	3	0.5	2	0.25	1809	yes	yes	yes	yes	yes	yes
Sidama region	Wondogenet	Midland	39.6	59.41	0	0	0	0.99	CCB	8	2.525	0.7	0.7	0	0	37100	843	4	5	1	3	0.5	4	0.75	3	0.5	2	0.25	1768				yes	No	yes
Sidama region	Wondogenet	Midland	9.09	18.18	0	0	0	72.73	DCB	8	0.11	2.11	2.1	0	0	45300	1030	6	4	0.75	2	0.25	5	1	3	0.5	2	0.25	1915				yes	No	yes
Sidama region	Wondogenet	Midland	4.65	72.09	0	0	11.63	11.63	CCB	10	0.43	5.6	5.6	5.6	3.92	325000	7386	6	4	0.75	2	0.25	5	1	5	1	2	0.25	1898	No	yes	No
Sidama region	Wondogenet	Midland	38.46	42.31	0	0	0	19.23	CCB	7	0.26	1.48	1.4	0	0	55000	1250	6	4	0.75	2	0.25	4	0.75	2	0.25	1	0	1806	No	yes	yes	yes	No	yes
Sidama region	Wondogenet	Midland	3.13	65.63	0	0	6.25	25	CCB	9	0.32	1.42	1.4	0	0	33000	750	5	5	1	1	0	4	0.75	1	0	1	0	1877				yes	No	yes
Sidama region	Wondogenet	Midland	1.2	77.84	0	0	11.98	8.98	CCB	12	1.67	7.01	7	6.3	4.41	355640	8083	5	5	1	3	0.5	5	1	4	0.75	3	0.5	1831	yes	yes	yes	yes	yes	yes
Sidama region	Wondogenet	Midland	31.25	46.88	0	0	0	21.88	CCB	6	1.6	1.4	1.4	0	0	38000	864	5	5	1	1	0	4	0.75	1	0	3	0.5	1877				No	yes	No
Sidama region	Wondogenet	Midland	14.18	85.11	0	0	0	0.71	CCB	7	7.05	2.8	2.8	0	0	166000	3773	5	5	1	2	0.25	4	0.75	3	0.5	2	0.25	1928	No	yes	yes	yes	yes	yes
Sidama region	Wondogenet	Midland	19.7	57.58	0	0	0	22.73	CCB	4	0.66	2.82	2.8	0	0	40520	921	6	4	0.75	2	0.25	4	0.75	1	0	2	0.25	1956				No	yes	yes
Sidama region	Wondogenet	Midland	21.98	65.93	0	0	10.99	1.1	CCB	8	4.55	4.9	4.9	0	0	107000	2432	6	5	1	4	0.75	4	0.75	3	0.5	2	0.25	1888				yes	yes	yes
SNNP region	Kedida	Midland	0	15.85	30.49	30.49	8.54	14.63	DCB	5	1.64	1.4	1.4	1.4	0.98	46740	1062	12	4	0.75	4	0.75	3	0.5	4	0.75	2	0.25	2125	No	No	yes
SNNP region	Kedida	Midland	0	14.17	10.24	29.92	20.47	25.2	DCB	4	1.27	2.05	1.4	1.4	0.98	45600	1036	12	4	0.75	4	0.75	3	0.5	4	0.75	2	0.25	2136	No	yes	yes
SNNP region	Kedida	Midland	3.03	16.16	25.25	25.25	8.08	22.22	DCB	2	0.99	1.5	1.4	1.4	0.98	44400	1009	11.5	4	0.75	3	0.5	4	0.75	4	0.75	2	0.25	2128	No	yes	yes
SNNP region	Kedida	Midland	0	0	12	20	22	46	DCB	8	0.5	2.14	2.1	2.1	1.47	18400	418	12	4	0.75	3	0.5	4	0.75	4	0.75	2	0.25	2122	No	yes	yes
SNNP region	Kedida	Midland	4.76	38.1	0	15.48	25	16.67	CCB	8	0.84	1.62	1.4	0.7	0.49	49850	1133	12	3	0.5	4	0.75	1	0	3	0.5	1	0	2233	yes	yes	yes
SNNP region	Kedida	Midland	8	6	50	10	12	14	CB	14	0.5	6.9	6.3	6.3	4.41	394000	8955	12	4	0.75	4	0.75	4	0.75	4	0.75	1	0	2123	yes	yes	yes
SNNP region	Kedida	Midland	3.45	13.79	13.79	44.83	13.79	10.34	DCB	7	0.29	1.41	1.4	1.4	0.98	36100	820	12	5	1	3	0.5	3	0.5	1	0	1	0	2230	yes	No	yes
SNNP region	Kedida	Midland	49.02	5.88	25.49	5.88	7.84	5.88	EB	9	0.51	3.5	3.5	2.1	1.47	38500	875	11	3	0.5	5	1	4	0.75	4	0.75	2	0.25	2226	yes	yes	yes	yes	No	yes
SNNP region	Kedida	Midland	4.2	4.2	69.93	5.59	9.79	6.29	CB	9	0.715	2.92	2.1	1.4	0.98	110800	2518	11.5	5	1	4	0.75	3	0.5	4	0.75	1	0	2133	yes	yes	yes	yes	No	yes
SNNP region	Kedida	Midland	24.88	12.44	24.88	12.44	14.43	10.95	EB	10	2.01	4.9	4.9	4.9	3.43	609800	13859	11	5	1	4	0.75	3	0.5	3	0.5	2	0.25	2177	yes	yes	yes
SNNP region	Kedida	Midland	12.87	11.88	31.68	11.88	7.92	23.76	CB	8	1.01	3.97	2.8	0.7	0.49	53400	1214	11	3	0.5	5	1	4	0.75	4	0.75	2	0.25	2144	No	No	yes	yes	No	No
SNNP region	Kedida	Midland	13.33	13.33	0	0	6.67	66.67	EB	3	0.15	2.1	2.1	2.1	1.47	46000	1045	12	4	0.75	4	0.75	4	0.75	4	0.75	3	0.5	2157	yes	yes	yes
SNNP region	Kedida	Midland	16.95	15.25	0	16.95	5.08	45.76	DCB	12	0.59	2.12	1.4	0	0	47400	1077	11	4	0.75	4	0.75	4	0.75	4	0.75	2	0.25	2138				yes	No	yes
SNNP region	Kedida	Midland	7.69	13.85	15.38	30.77	1.54	30.77	DCB	6	0.65	1.6	1.4	1.4	0.98	40000	909	12	4	0.75	4	0.75	4	0.75	4	0.75	2	0.25	2213	yes	yes	yes
SNNP region	Kedida	Midland	0	0	27.78	55.56	0	16.67	DCB	7	0.36	2	1.4	1.4	0.98	24000	545	12	4	0.75	4	0.75	4	0.75	4	0.75	2	0.25	2132	No	No	yes
SNNP region	Kedida	Midland	55.56	11.11	0	0	5.56	27.78	EB	6	0.18	2.5	2.1	2.1	1.47	24000	545	12.5	4	0.75	4	0.75	4	0.75	4	0.75	3	0.5	2186	yes	yes	yes
SNNP region	Kedida	Midland	6.25	9.38	0	54.69	6.25	23.44	DCB	4	0.64	1.4	1.4	0.7	0.49	42700	970	12.5	4	0.75	3	0.5	4	0.75	4	0.75	2	0.25	2214	No	No	yes	yes	No	yes
SNNP region	Kedida	Midland	7.69	24.36	0	15.38	24.36	28.21	DCB	4	0.78	2.83	2.1	2.1	1.47	31200	709	12	4	0.75	3	0.5	4	0.75	4	0.75	2	0.25	2183	No	yes	No
SNNP region	Kedida	Midland	14.29	7.14	14.29	0	14.29	50	EB	7	0.7	1.4	1.4	1.4	0.98	68000	1545	12	4	0.75	4	0.75	4	0.75	4	0.75	3	0.5	2145	yes	yes	No
SNNP region	Kedida	Midland	8	12	0	38	2	40	DCB	2	0.5	1.4	1.4	1.4	0.98	37100	843	11.5	4	0.75	5	1	4	0.75	4	0.75	2	0.25	2227	yes	yes	No
SNNP region	Kedida	Midland	0	77.27	0	0	0	22.73	CCB	6	0.22	1.4	1.4	0	0	10560	240	12	4	0.75	1	0	4	0.75	3	0.5	2	0.25	2113				yes	yes	yes
SNNP region	Kedida	Midland	0	16.67	0	0	0	83.33	DCB	2	0.06	1.4	1.4	0	0	25300	575	11.5	3	0.5	3	0.5	3	0.5	3	0.5	2	0.25	2102				yes	yes	yes
SNNP region	Kedida	Midland	16.88	3.9	16.88	0	32.47	29.87	EB	11	0.77	2.1	2.1	0	0	16500	375	11	5	1	1	0	4	0.75	3	0.5	2	0.25	2117				yes	No	yes
SNNP region	Kedida	Midland	9.09	9.09	18.18	18.18	9.09	36.36	DCB	7	0.11	1.62	1.4	0	0	26100	593	11	4	0.75	3	0.5	4	0.75	3	0.5	2	0.25	2115				yes	yes	yes
SNNP region	Kedida	Midland	28	32	0	8	20	12	EB	9	0.25	2.15	1.4	0	0	24000	545	12	4	0.75	2	0.25	4	0.75	3	0.5	2	0.25	2114				yes	No	yes
SNNP region	Kedida	Midland	8	12	0	38	2	40	DCB	2	0.5	1.4	1.4	1.4	0.98	37100	843	12.5	4	0.75	5	1	4	0.75	4	0.75	3	0.5	2227	yes	yes	No
SNNP region	Kedida	Midland	0	77.27	0	0	0	22.73	CCB	6	0.22	1.4	1.4	0	0	10560	240	12.5	4	0.75	1	0	4	0.75	3	0.5	2	0.25	2113				yes	yes	yes
SNNP region	Kedida	Midland	0	16.67	0	0	0	83.33	DCB	2	0.06	1.4	1.4	0	0	25300	575	12	3	0.5	3	0.5	3	0.5	3	0.5	3	0.5	2102				yes	yes	yes
SNNP region	Kedida	Midland	0	0	27.78	55.56	0	16.67	DCB	7	0.36	2	1.4	1.4	0.98	24000	545	12	4	0.75	4	0.75	4	0.75	4	0.75	3	0.5	2132	No	No	yes
SNNP region	Kedida	Midland	55.56	11.11	0	0	5.56	27.78	EB	6	0.18	2.5	2.1	2.1	1.47	24000	545	12.5	4	0.75	4	0.75	4	0.75	4	0.75	3	0.5	2186	yes	yes	No
SNNP region	Kedida	Midland	13.7	54.79	0	0	21.92	9.59	CCB	7	0.365	2.42	2.1	2.1	1.47	62600	1423	3	5	1	3	0.5	4	0.75	4	0.75	2	0.25	2045	yes	yes	yes
SNNP region	Kedida	Midland	13.51	64.86	0	0	2.7	18.92	CCB	5	0.37	1.42	1.4	1.4	0.98	98600	2241	3	4	0.75	3	0.5	4	0.75	3	0.5	1	0	2041	No	yes	yes
SNNP region	Kedida	Midland	6.58	34.21	17.11	17.11	13.16	11.84	DCB	3	0.76	2.13	2.1	2.1	1.47	88600	2014	3	4	0.75	3	0.5	4	0.75	3	0.5	1	0	2034	yes	yes	yes
SNNP region	Kedida	Midland	13.89	72.22	0	0	2.78	11.11	CCB	8	0.36	3	2.8	2.8	1.96	26200	595	3	4	0.75	3	0.5	3	0.5	4	0.75	1	0	2038	No	yes	yes
SNNP region	Kedida	Midland	3.08	72.31	0	0	1.54	23.08	CCB	6	0.65	1.45	1.4	1.4	0.98	44100	1002	3	4	0.75	3	0.5	4	0.75	3	0.5	1	0	2035	No	yes	yes
SNNP region	Kedida	Midland	24.75	12.87	0	0	28.71	33.66	EB	9	1.01	2.12	2.1	2.1	1.47	64400	1464	4	5	1	3	0.5	2	0.25	4	0.75	1	0	2037	yes	yes	yes
SNNP region	Kedida	Midland	24.39	24.39	12.68	0	35.12	3.41	EB	5	1.025	2.7	2.1	2.1	1.47	59030	1342	4	4	0.75	5	1	2	0.25	3	0.5	1	0	2038	yes	No	yes
SNNP region	Kedida	Midland	2	2	50	0	12	34	CB	5	0.5	4.28	4.2	1.4	0.98	28160	640	3.5	3	0.5	5	1	4	0.75	4	0.75	2	0.25	2018	yes	No	yes
SNNP region	Kedida	Midland	29.07	3.49	26.74	0	23.26	17.44	EB	9	0.86	1.49	1.4	1.4	0.98	63500	1443	4	3	0.5	4	0.75	2	0.25	5	1	1	0	2041	yes	yes	yes
SNNP region	Kedida	Midland	19.74	10.53	32.89	0	11.84	25	CB	7	0.76	2.14	2.1	2.1	1.47	230600	5241	3.7	5	1	4	0.75	3	0.5	4	0.75	2	0.25	2019	yes	yes	yes
SNNP region	Kedida	Midland	17.33	10.67	33.33	0	8	30.67	CB	4	0.75	3.5	3.5	3.5	2.45	277800	6314	4	5	1	4	0.75	3	0.5	4	0.75	1	0	2038	No	yes	yes
SNNP region	Kedida	Midland	2.63	1.32	32.89	48.68	1.32	13.16	DCB	7	0.76	2.11	2.1	2.1	1.47	96400	2191	4	4	0.75	4	0.75	4	0.75	4	0.75	2	0.25	2016	yes	yes	No
SNNP region	Kedida	Midland	48.54	16.5	4.85	0	5.83	24.27	EB	3	1.03	2.1	2.1	2.1	1.47	90800	2064	3	4	0.75	4	0.75	4	0.75	4	0.75	3	0.5	2022	yes	No	yes
SNNP region	Kedida	Midland	25	25	10	0	5	35	EB	6	0.2	1.4	1.4	1.4	0.98	162000	3682	3	4	0.75	4	0.75	4	0.75	5	1	4	0.75	2023	yes	yes	yes
SNNP region	Kedida	Midland	20.97	22.58	16.13	0	1.61	38.71	EB	4	0.62	2.8	2.8	2.8	1.96	19600	445	3.5	4	0.75	4	0.75	4	0.75	4	0.75	3	0.5	2008	yes	No	yes
SNNP region	Kedida	Midland	30.86	8.64	30.86	0	4.94	24.69	EB	7	0.81	1.4	1.4	1.4	0.98	34600	786	5	4	0.75	4	0.75	4	0.75	4	0.75	4	0.75	2024	yes	yes	yes
SNNP region	Kedida	Midland	2	14	25	10	29	20	DCB	6	1	4.24	4.2	4.2	2.94	359400	8168	4	4	0.75	4	0.75	5	1	4	0.75	3	0.5	2057	No	yes	yes
SNNP region	Kedida	Midland	9.96	22.71	27.49	9.96	19.92	9.96	DCB	7	2.51	4.14	3.5	3.5	2.45	134200	3050	3.5	4	0.75	4	0.75	5	1	5	1	3	0.5	1997	yes	yes	yes
SNNP region	Kedida	Midland	11.11	22.22	0	0	48.15	18.52	DCB	7	0.54	1.72	1.4	1.4	0.98	136400	3100	4	3	0.5	4	0.75	3	0.5	3	0.5	3	0.5	1996	yes	No	yes
SNNP region	Kedida	Midland	2.31	6.15	38.46	10	19.23	23.85	CB	10	1.3	5.53	4.9	4.9	3.43	210800	4791	4	4	0.75	5	1	4	0.75	4	0.75	3	0.5	2008	No	yes	yes
SNNP region	Kedida	Midland	26.18	20.42	26.18	13.09	2.09	12.04	EB	10	1.91	5	4.2	4.2	2.94	237750	5403	4	4	0.75	5	1	1	0	2	0.25	3	0.5	1999	yes	yes	No
SNNP region	Kedida	Midland	6	34	4	31	2	23	DCB	8	1	3.55	3.5	3.5	2.45	203400	4623	3	3	0.5	5	1	4	0.75	4	0.75	3	0.5	2004	No	yes	yes
SNNP region	Kedida	Midland	16.67	20.67	16.67	8.67	16.67	20.67	DCB	6	1.5	2.1	2.1	2.1	1.47	201780	4586	3.5	3	0.5	5	1	5	1	4	0.75	2	0.25	2103	No	yes	yes
SNNP region	Kedida	Midland	11.11	16.89	22.22	11.11	11.11	27.56	DCB	10	2.25	3.78	3.5	3.5	2.45	204800	4655	3.5	4	0.75	5	1	5	1	5	1	2	0.25	2070	yes	yes	yes
SNNP region	Kedida	Midland	6.58	34.21	17.11	17.11	13.16	11.84	DCB	3	0.76	2.13	2.1	2.1	1.47	88600	2014	3	4	0.75	3	0.5	4	0.75	3	0.5	1	0	2034	yes	yes	yes
SNNP region	Kedida	Midland	13.89	72.22	0	0	2.78	11.11	CCB	8	0.36	3	2.8	2.8	1.96	26200	595	3	4	0.75	3	0.5	3	0.5	4	0.75	1	0	2038	No	yes	yes
SNNP region	Kedida	Midland	3.08	72.31	0	0	1.54	23.08	CCB	6	0.65	1.45	1.4	1.4	0.98	44100	1002	3	4	0.75	3	0.5	4	0.75	3	0.5	1	0	2035	No	yes	yes
SNNP region	Kedida	Midland	2	14	25	10	29	20	DCB	6	1	4.24	4.2	4.2	2.94	359400	8168	4	4	0.75	4	0.75	5	1	4	0.75	2	0.25	2057	No	yes	yes
SNNP region	Kedida	Midland	9.96	22.71	27.49	9.96	19.92	9.96	DCB	7	2.51	4.14	3.5	3.5	2.45	134200	3050	3.5	4	0.75	4	0.75	5	1	5	1	3	0.5	1997	yes	No	yes
SNNP region	Kedida	Midland	13.89	72.22	0	0	2.78	11.11	CCB	8	0.36	3	2.8	2.8	1.96	26200	595	3	4	0.75	3	0.5	3	0.5	4	0.75	1	0	2038	No	yes	yes
SNNP region	Domboya	Highland	22.03	3.39	42.37	13.56	0	18.64	CB	4	0.59	1.4	1.4	0	0	38000	864	3	4	0.75	1	0	4	0.75	2	0.25	2	0.25	2347				yes	No	yes
SNNP region	Domboya	Highland	19.8	12.87	49.5	0	12.87	4.95	CB	6	1.01	0.7	0.7	0.7	0.49	28500	648	3.5	4	0.75	4	0.75	4	0.75	2	0.25	2	0.25	2411	No	No	yes	yes	No	yes
SNNP region	Domboya	Highland	6.17	6.79	12.35	15.43	16.05	43.21	DCB	4	1.62	2.73	2.1	2.1	1.47	91000	2068	3.5	4	0.75	4	0.75	4	0.75	4	0.75	2	0.25	2305	yes	yes	yes
SNNP region	Domboya	Highland	8.93	23.21	14.29	0	44.64	8.93	DCB	6	0.56	3.4	2.8	0	0	41750	949	3.5	4	0.75	5	1	4	0.75	2	0.25	1	0	2343	No	No	yes	yes	No	yes
SNNP region	Domboya	Highland	9.43	3.77	28.3	1.89	9.43	47.17	CB	11	0.53	2	1.4	0.7	0.49	28000	636	3.75	5	1	3	0.5	4	0.75	4	0.75	1	0	2339	yes	No	yes	yes	No	yes
SNNP region	Domboya	Highland	24	24	0	0	8	44	EB	2	0.25	1.41	1.4	0	0	13560	308	3	4	0.75	3	0.5	4	0.75	1	0	1	0	2352				yes	No	yes
SNNP region	Domboya	Highland	21.74	6.52	13.04	13.04	2.17	43.48	EB	5	0.46	1.63	1.4	1.4	0.98	40200	914	3	4	0.75	4	0.75	4	0.75	2	0.25	3	0.5	2335	yes	yes	yes
SNNP region	Domboya	Highland	24	8	0	40	8	20	DCB	6	0.25	2.03	1.4	0	0	22500	511	3	3	0.5	3	0.5	4	0.75	1	0	1	0	2338	No	No	yes	No	No	yes
SNNP region	Domboya	Highland	15.09	3.77	24.53	20.75	3.77	32.08	DCB	6	0.53	1.52	1.4	0.7	0.49	23500	534	3	3	0.5	3	0.5	4	0.75	1	0	1	0	2356	yes	yes	yes	No	No	yes
SNNP region	Domboya	Highland	37.74	22.64	0	26.42	3.77	9.43	EB	4	0.265	1.62	1.4	1.4	0.98	26800	609	4	3	0.5	3	0.5	4	0.75	3	0.5	1	0	2333	No	No	yes
SNNP region	Domboya	Highland	19.53	0	39.06	10.16	24.22	7.03	CB	3	1.28	2.72	2.1	2.1	1.47	34500	784	3	4	0.75	3	0.5	4	0.75	3	0.5	1	0	2345	yes	yes	No
SNNP region	Domboya	Highland	45.28	0	0	37.74	7.55	9.43	EB	6	0.265	2.8	2.8	2.8	1.96	27700	630	3	3	0.5	3	0.5	4	0.75	1	0	1	0	2338	No	yes	No
SNNP region	Domboya	Highland	38.17	0	38.17	9.16	1.53	12.98	CB	6	0.655	2.11	2.1	1.4	0.98	31400	714	4	4	0.75	3	0.5	4	0.75	3	0.5	1	0	2346	yes	yes	yes	yes	No	yes
SNNP region	Domboya	Highland	34.01	14.97	17.69	17.69	9.52	6.12	EB	5	0.735	2	1.4	1.4	0.98	31500	716	3	4	0.75	3	0.5	4	0.75	1	0	1	0	2312	yes	yes	yes
SNNP region	Domboya	Highland	25.49	7.84	25.49	0	11.76	29.41	EB	7	0.51	1.4	1.4	0	0	34650	788	5	4	0.75	4	0.75	4	0.75	2	0.25	3	0.5	2412				yes	yes	yes
SNNP region	Domboya	Highland	16.56	13.25	33.11	8.61	25.17	3.31	CB	6	1.51	4.1	3.5	1.4	0.98	59000	1341	5	4	0.75	5	1	4	0.75	4	0.75	4	0.75	2319	yes	yes	yes	yes	No	yes
SNNP region	Domboya	Highland	12.5	1.25	16.25	25	1.25	43.75	DCB	6	0.8	2.7	2.1	2.1	1.47	18000	409	5	4	0.75	4	0.75	4	0.75	4	0.75	2	0.25	2323	yes	No	yes
SNNP region	Domboya	Highland	20.49	9.02	20.49	4.92	4.1	40.98	EB	10	1.22	1.5	1.4	0.7	0.49	32000	727	5	4	0.75	4	0.75	4	0.75	4	0.75	3	0.5	2337	yes	No	yes	yes	No	yes
SNNP region	Domboya	Highland	14.53	18.6	14.53	14.53	1.16	36.63	DCB	8	1.72	2.72	2.1	1.4	0.98	131200	2982	3	4	0.75	4	0.75	4	0.75	4	0.75	3	0.5	2347	yes	No	yes	yes	No	yes
SNNP region	Domboya	Highland	10.2	5.1	25.51	20.41	3.06	35.71	DCB	7	0.98	3.42	2.8	2.8	1.96	42000	955	3.5	4	0.75	4	0.75	4	0.75	4	0.75	3	0.5	2378	yes	No	yes
SNNP region	Domboya	Highland	20	10	0	0	50	20	EB	6	0.5	2.04	1.4	1.4	0.98	182372	4145	3.5	4	0.75	5	1	3	0.5	2	0.25	1	0	2347	yes	No	yes
SNNP region	Domboya	Highland	12	8	38	0	10	32	CB	6	0.5	2.8	2.8	2.1	1.47	16000	364	5	5	1	4	0.75	3	0.5	1	0	1	0	2338	yes	yes	yes	yes	yes	yes
SNNP region	Domboya	Highland	10.71	3.57	23.21	0	33.93	28.57	DCB	8	0.56	5	4.2	1.4	0.98	11700	266	3.5	4	0.75	4	0.75	4	0.75	2	0.25	2	0.25	2343	yes	No	yes	yes	No	yes
SNNP region	Domboya	Highland	28.66	3.18	63.69	0	0.64	3.82	CB	7	1.57	4.11	3.5	3.5	2.45	189050	4297	5	4	0.75	4	0.75	4	0.75	4	0.75	3	0.5	2332	yes	yes	yes
SNNP region	Domboya	Highland	0	2.27	56.82	17.05	1.14	22.73	CB	6	0.88	2.01	1.4	1.4	0.98	47800	1086	5	4	0.75	4	0.75	4	0.75	4	0.75	4	0.75	2307	yes	No	yes
SNNP region	Domboya	Highland	19.8	12.87	49.5	0	12.87	4.95	CB	6	1.01	0.7	0.7	0.7	0.49	28500	648	3.5	4	0.75	4	0.75	4	0.75	2	0.25	2	0.25	2411	yes	No	No	yes	No	yes
SNNP region	Domboya	Highland	6.17	6.79	12.35	15.43	16.05	43.21	DCB	4	1.62	2.73	2.1	2.1	1.47	91000	2068	3.5	4	0.75	4	0.75	4	0.75	4	0.75	2	0.25	2305	yes	yes	yes
SNNP region	Domboya	Highland	16.56	13.25	33.11	8.61	25.17	3.31	CB	6	1.51	4.1	3.5	1.4	0.98	59000	1341	5	4	0.75	5	1	4	0.75	4	0.75	4	0.75	2319	yes	yes	yes	yes	yes	yes
SNNP region	Domboya	Highland	0	66.67	0	18.06	4.17	11.11	CCB	2	0.72	2.81	2.8	1.4	0.98	20000	455	5	4	0.75	4	0.75	3	0.5	4	0.75	1	0	3	yes	yes	yes	yes	No	yes
SNNP region	Domboya	Highland	19.61	0	39.22	10.2	24.31	6.67	CB	3	1.275	2.72	2.1	2.1	1.47	34500	784	3	4	0.75	3	0.5	4	0.75	3	0.5	1	0	2345	yes	yes	No
SNNP region	Domboya	Highland	21.57	11.76	49.02	11.76	0	5.88	CB	6	0.51	2.02	1.4	1.4	0.98	18000	409	5	4	0.75	2	0.25	4	0.75	2	0.25	1	0	2368	yes	yes	yes
SNNP region	Domboya	Highland	25.49	9.8	49.02	0	0	15.69	CB	6	0.51	2.22	1.4	1.4	0.98	31200	709	6	4	0.75	2	0.25	4	0.75	4	0.75	2	0.25	2394	No	yes	yes
SNNP region	Domboya	Highland	15.87	23.81	19.84	7.94	22.22	10.32	DCB	8	1.26	3.62	2.8	2.8	1.96	30000	682	6.2	4	0.75	3	0.5	4	0.75	1	0	1	0	2405	No	yes	yes
SNNP region	Domboya	Highland	30.19	3.77	52.83	0	3.77	9.43	CB	9	0.265	4.13	3.5	3.5	2.45	26400	600	5.5	4	0.75	3	0.5	4	0.75	4	0.75	2	0.25	2410	yes	yes	yes
SNNP region	Domboya	Highland	21.37	22.22	19.66	21.37	1.71	13.68	DCB	8	1.17	3.5	2.8	2.8	1.96	36000	818	5	4	0.75	3	0.5	4	0.75	4	0.75	2	0.25	2375	yes	yes	yes
SNNP region	Domboya	Highland	22.73	5.45	0	0	46.36	25.45	EB	6	1.1	2.1	1.4	0	0	18000	409	8	3	0.5	4	0.75	5	1	3	0.5	1	0	2380				yes	No	yes
SNNP region	Domboya	Highland	8.67	0	66.67	16.67	4	4	CB	7	1.5	2.03	1.4	0	0	22000	500	10	4	0.75	4	0.75	3	0.5	2	0.25	3	0.5	2304				yes	yes	yes
SNNP region	Domboya	Highland	25	19.08	32.89	8.55	10.53	3.95	CB	10	1.52	6.26	4.2	4.2	2.94	216000	4909	7	4	0.75	5	1	5	1	5	1	3	0.5	2311	No	yes	yes
SNNP region	Domboya	Highland	25	0	25	9	31	10	EB	4	1	2	1.4	1.4	0.98	23000	523	7	4	0.75	4	0.75	3	0.5	3	0.5	3	0.5	2406	yes	No	yes
SNNP region	Domboya	Highland	6	0	50	0	19	25	CB	8	1	2	1.4	1.4	0.98	35000	795	6	3	0.5	4	0.75	4	0.75	1	0	3	0.5	2303	yes	No	yes
SNNP region	Domboya	Highland	18.38	13.24	55.15	0	9.56	3.68	CB	8	1.36	2.81	2.1	1.4	0.98	31700	720	6	4	0.75	5	1	3	0.5	3	0.5	3	0.5	2307	yes	No	yes	yes	No	yes
SNNP region	Domboya	Highland	8.89	4.44	37.04	0	45.93	3.7	CB	3	0.675	1.4	1.4	1.4	0.98	19000	432	8	4	0.75	4	0.75	4	0.75	3	0.5	1	0	2404	yes	yes	yes
SNNP region	Domboya	Highland	13.46	0	48.08	0	7.69	30.77	CB	10	0.52	2.01	1.4	1.4	0.98	58700	1334	7	5	1	1	0	3	0.5	4	0.75	2	0.25	2393	yes	No	yes
SNNP region	Domboya	Highland	23.64	3.64	45.45	0	18.18	9.09	CB	8	0.55	1.5	1.4	1.4	0.98	31000	705	7	4	0.75	3	0.5	4	0.75	4	0.75	1	0	2385	yes	yes	yes
SNNP region	Domboya	Highland	10.53	10.53	0	22.81	50.88	5.26	DCB	6	0.57	2.8	2.1	2.1	1.47	32000	727	7.8	4	0.75	3	0.5	5	1	3	0.5	1	0	2395	yes	yes	yes
SNNP region	Domboya	Highland	28.78	1.44	0	28.78	1.44	39.57	EB	7	0.695	2.02	1.4	1.4	0.98	24750	563	10	4	0.75	4	0.75	4	0.75	4	0.75	3	0.5	2410	yes	yes	yes
SNNP region	Domboya	Highland	39.22	1.96	25.49	19.61	0	13.73	EB	15	0.51	2.03	1.4	1.4	0.98	33050	751	9	4	0.75	3	0.5	4	0.75	4	0.75	3	0.5	2375	yes	yes	yes
SNNP region	Domboya	Highland	6.44	21.29	49.5	7.43	0.5	14.85	CB	3	2.02	2.03	1.4	0.7	0.49	61500	1398	9	4	0.75	3	0.5	4	0.75	3	0.5	3	0.5	2349	yes	No	yes
SNNP region	Domboya	Highland	40.43	0.27	26.95	20.22	2.7	9.43	EB	10	3.71	5.02	3.5	1.4	0.98	51050	1160	9	4	0.75	4	0.75	4	0.75	4	0.75	4	0.75	2400	yes	yes	yes	yes	No	yes
SNNP region	Domboya	Highland	12.66	1.27	31.65	35.44	0	18.99	DCB	10	0.79	1.72	1.4	1.4	0.98	45000	1023	8	4	0.75	1	0	4	0.75	3	0.5	3	0.5	2385	yes	yes	yes	No	No	yes
SNNP region	Domboya	Highland	14.94	1.15	28.74	0	0	55.17	CB	5	0.87	2.1	2.1	1.4	0.98	46500	1057	11	4	0.75	4	0.75	4	0.75	4	0.75	3	0.5	2417	yes	yes	yes	yes	No	yes
SNNP region	Domboya	Highland	20.33	1.63	10.57	10.57	8.13	48.78	EB	5	1.23	2.2	1.4	1.4	0.98	100900	2293	10	4	0.75	4	0.75	4	0.75	4	0.75	3	0.5	2399	yes	yes	yes
SNNP region	Domboya	Highland	19.8	1.98	24.75	24.75	0	28.71	DCB	5	1.01	5.78	4.9	4.2	2.94	61000	1386	7	4	0.75	3	0.5	4	0.75	4	0.75	2	0.25	2382	yes	yes	yes	yes	yes	yes
SNNP region	Domboya	Highland	23.21	0	17.86	0	5.36	53.57	EB	9	0.56	7.73	7	5.6	3.92	210700	4789	7	4	0.75	4	0.75	4	0.75	4	0.75	4	0.75	2345	yes	yes	yes	yes	No	yes
SNNP region	Domboya	Highland	12.5	6.5	50	22.5	0.5	8	CB	9	2	2.7	2.1	2.1	1.47	123450	2806	6	5	1	3	0.5	3	0.5	3	0.5	1	0	2309	yes	yes	yes
SNNP region	Domboya	Highland	29.63	3.7	51.85	0	3.7	11.11	CB	9	0.27	4.13	3.5	3.5	2.45	26400	600	5	4	0.75	3	0.5	4	0.75	4	0.75	2	0.25	2410	yes	yes	yes
SNNP region	Domboya	Highland	21.83	22.71	20.09	21.83	1.75	11.79	DCB	8	1.145	3.5	2.8	2.8	1.96	36000	818	5	4	0.75	3	0.5	4	0.75	4	0.75	2	0.25	2375	yes	yes	yes
SNNP region	Domboya	Highland	22.83	5.48	0	0	46.58	25.11	EB	6	1.095	2.1	1.4	0	0	18000	409	8	3	0.5	4	0.75	5	1	3	0.5	1	0	2380				yes	No	yes
SNNP region	Domboya	Highland	14.94	1.15	28.74	0	0	55.17	CB	5	0.87	2.1	2.1	1.4	0.98	46500	1057	10	4	0.75	4	0.75	4	0.75	4	0.75	3	0.5	2417	yes	yes	yes	yes	No	yes
SNNP region	Domboya	Highland	20.33	1.63	10.57	10.57	8.13	48.78	EB	5	1.23	2.2	1.4	1.4	0.98	100900	2293	10	4	0.75	4	0.75	4	0.75	4	0.75	3	0.5	2399	yes	yes	yes
SNNP region	Damot Gale	Midland	8.07	8.07	31.06	0	31.06	21.74	CB	3	1.61	0.8	0.7	0	0	66000	1500	20	4	0.75	4	0.75	3	0.5	3	0.5	1	0	2029				yes	yes	yes
SNNP region	Damot Gale	Midland	12.5	12.5	12.5	12.5	0	50	DCB	3	0.08	1.4	1.4	0	0	12250	278	21	4	0.75	4	0.75	3	0.5	1	0	1	0	1958				No	No	yes
SNNP region	Damot Gale	Midland	0	0	0	64.56	0	35.44	DCB	2	0.79	1.42	1.4	0	0	31900	725	20	5	1	4	0.75	4	0.75	1	0	1	0	2054				No	No	yes
SNNP region	Damot Gale	Midland	3.92	3.92	29.41	29.41	0	33.33	DCB	5	0.51	2.1	2.1	0	0	25000	568	17	4	0.75	1	0	4	0.75	1	0	3	0.5	2078				No	No	yes
SNNP region	Damot Gale	Midland	5.86	0	11.26	39.64	11.71	31.53	DCB	6	2.22	3.55	3.5	0.7	0.49	144000	3273	20	1	0	4	0.75	4	0.75	3	0.5	1	0	2062	yes	No	yes	yes	No	yes
SNNP region	Damot Gale	Midland	18.75	6.25	31.25	6.25	6.25	31.25	CB	6	0.16	3.63	3.5	0	0	162400	3691	21	4	0.75	3	0.5	3	0.5	3	0.5	1	0	2075				yes	yes	yes
SNNP region	Damot Gale	Midland	7.94	1.59	39.68	31.75	1.59	17.46	CB	5	0.63	2.1	2.1	0	0	54800	1245	20	4	0.75	4	0.75	4	0.75	1	0	3	0.5	2084				yes	No	yes
SNNP region	Damot Gale	Midland	19.42	10.68	24.27	12.62	3.88	29.13	DCB	7	1.03	2.8	2.8	0	0	18000	409	20	4	0.75	4	0.75	4	0.75	3	0.5	2	0.25	2039				No	yes	yes
SNNP region	Damot Gale	Midland	25.97	1.3	32.47	16.88	5.19	18.18	CB	5	0.77	2.21	2.1	0	0	42000	955	15	4	0.75	4	0.75	4	0.75	1	0	4	0.75	2050	yes	No	yes	yes	No	yes
SNNP region	Damot Gale	Midland	24.04	0	24.04	24.04	5.77	22.12	DCB	4	1.04	2.2	2.1	0	0	38000	864	20	4	0.75	4	0.75	4	0.75	2	0.25	3	0.5	2044				No	No	yes
SNNP region	Damot Gale	Midland	3.85	3.85	38.46	0	19.23	34.62	CB	4	0.26	1.5	1.4	0	0	29000	659	15	4	0.75	3	0.5	4	0.75	4	0.75	4	0.75	2050	No	No	yes	yes	No	yes
SNNP region	Damot Gale	Midland	18.07	10.84	30.12	15.66	8.43	16.87	DCB	5	0.83	2.8	2.8	0	0	57500	1307	21	4	0.75	4	0.75	4	0.75	3	0.5	2	0.25	2038				yes	No	yes
SNNP region	Damot Gale	Midland	1.67	5	41.67	10	18.33	23.33	CB	5	0.6	3	2.8	0	0	33000	750	21	4	0.75	3	0.5	3	0.5	4	0.75	3	0.5	2038				yes	No	yes
SNNP region	Damot Gale	Midland	1.22	1.22	30.49	15.85	2.44	48.78	DCB	2	0.82	2.12	2.1	0	0	12950	294	20	4	0.75	4	0.75	4	0.75	3	0.5	3	0.5	2045				No	No	yes
SNNP region	Damot Gale	Midland	38.46	3.85	0	38.46	5.77	13.46	EB	7	0.52	2.8	2.8	0	0	22680	515	21	4	0.75	3	0.5	3	0.5	3	0.5	3	0.5	2070				yes	No	yes
SNNP region	Damot Gale	Midland	23.81	2.38	30.95	28.57	2.38	11.9	DCB	6	0.42	2	1.4	0	0	10200	232	20	4	0.75	4	0.75	4	0.75	4	0.75	2	0.25	2048				yes	yes	yes
SNNP region	Damot Gale	Midland	9.62	3.85	48.08	25	3.85	9.62	CB	4	0.52	1.5	1.4	0	0	6000	136	21	4	0.75	4	0.75	4	0.75	3	0.5	3	0.5	2063				yes	yes	yes
SNNP region	Damot Gale	Midland	7.98	20.25	15.34	15.34	16.56	24.54	DCB	10	1.63	2.82	2.1	2.1	1.47	94050	2138	15	4	0.75	3	0.5	4	0.75	4	0.75	3	0.5	2077	yes	yes	yes	yes	No	yes
SNNP region	Damot Gale	Midland	26.67	4.44	28.89	13.33	11.11	15.56	EB	5	0.45	2.9	2.8	0	0	37500	852	16	4	0.75	3	0.5	2	0.25	2	0.25	3	0.5	2067				yes	No	yes
SNNP region	Damot Gale	Midland	19.35	4.84	40.32	16.13	3.23	16.13	CB	3	0.62	2.4	2.1	2.1	1.47	42800	973	15	4	0.75	3	0.5	3	0.5	4	0.75	2	0.25	2083	yes	yes	yes	yes	No	yes
SNNP region	Damot Gale	Midland	25.97	1.3	32.47	16.88	5.19	18.18	CB	5	0.77	2.21	2.1	0	0	42000	955	15	4	0.75	4	0.75	4	0.75	1	0	4	0.75	2048	No	No	yes	yes	yes	yes
SNNP region	Damot Gale	Midland	24.04	0	24.04	24.04	5.77	22.12	DCB	4	1.04	2.2	2.1	0	0	38000	864	20	4	0.75	4	0.75	4	0.75	2	0.25	3	0.5	2054				No	No	yes
SNNP region	Damot Gale	Midland	12.5	12.5	12.5	12.5	0	50	DCB	3	0.08	1.4	1.4	0	0	12250	278	21	4	0.75	4	0.75	3	0.5	1	0	1	0	2058				No	No	yes
SNNP region	Damot Gale	Midland	5.86	0	11.26	39.64	11.71	31.53	DCB	6	2.22	3.55	3.5	0.7	0.49	144000	3273	20	1	0	4	0.75	4	0.75	3	0.5	1	0	2062	yes	yes	yes	yes	No	yes
SNNP region	Damot Gale	Midland	18.75	6.25	31.25	6.25	6.25	31.25	CB	6	0.16	3.63	3.5	0	0	162400	3691	21	4	0.75	3	0.5	3	0.5	3	0.5	1	0	2075				yes	yes	yes
SNNP region	Damot Gale	Midland	24.04	0	24.04	24.04	5.77	22.12	DCB	4	1.04	2.2	2.1	0	0	38000	864	20	4	0.75	4	0.75	4	0.75	2	0.25	2	0.25	2057				yes	No	No
SNNP region	Damot Gale	Midland	3.85	3.85	38.46	0	19.23	34.62	CB	4	0.26	1.5	1.4	0	0	29000	659	15	4	0.75	3	0.5	4	0.75	4	0.75	4	0.75	2061	yes	No	yes	No	No	yes
SNNP region	Damot Gale	Midland	18.07	10.84	30.12	15.66	8.43	16.87	DCB	5	0.83	2.8	2.8	0	0	57500	1307	21	4	0.75	4	0.75	4	0.75	3	0.5	2	0.25	2038				No	No	yes
SNNP region	Damot Gale	Midland	7.98	20.25	15.34	15.34	16.56	24.54	DCB	10	1.63	2.82	2.1	2.1	1.47	94050	2138	15	4	0.75	3	0.5	4	0.75	4	0.75	3	0.5	2087	yes	yes	yes	yes	No	No
SNNP region	Damot Gale	Midland	26.67	4.44	28.89	13.33	11.11	15.56	EB	5	0.45	2.9	2.8	0	0	37500	852	16	4	0.75	3	0.5	2	0.25	2	0.25	3	0.5	2077				yes	No	yes
SNNP region	Damot Gale	Midland	9.8	19.61	49.02	0	5.88	15.69	CB	5	0.51	2.2	1.4	0	0	37000	841	3	4	0.75	4	0.75	5	1	3	0.5	3	0.5	2141				yes	No	yes
SNNP region	Damot Gale	Midland	2	28.67	0	16.67	16.67	36	DCB	6	1.5	2.1	2.1	0	0	27150	617	3	5	1	4	0.75	4	0.75	3	0.5	2	0.25	2152				yes	No	yes
SNNP region	Damot Gale	Midland	1.32	2.65	47.02	33.11	3.97	11.92	CB	7	1.51	1.4	1.4	0	0	25000	568	4	3	0.5	4	0.75	5	1	1	0	2	0.25	2142	yes	No	yes	yes	No	yes
SNNP region	Damot Gale	Midland	8.22	9.59	52.05	0	15.07	15.07	CB	11	0.73	3.75	3.5	2.8	1.96	64000	1455	3.5	3	0.5	3	0.5	5	1	3	0.5	3	0.5	2169	yes	yes	yes	yes	No	yes
SNNP region	Damot Gale	Midland	2.5	5	62.5	15	5	10	CB	10	2	7	7	7	4.9	714400	16236	3	4	0.75	4	0.75	4	0.75	4	0.75	2	0.25	2147	No	yes	yes	yes	No	No
SNNP region	Damot Gale	Midland	0	0	90.91	0	0	9.09	CB	10	0.55	4.2	4.2	4.2	2.94	303000	6886	3	4	0.75	4	0.75	4	0.75	5	1	3	0.5	2061	No	yes	yes
SNNP region	Damot Gale	Midland	0	0	0	0	0	100	DCB	6	0.05	2.8	2.8	2.8	1.96	289000	6568	4	4	0.75	4	0.75	4	0.75	5	1	2	0.25	2029	No	yes	yes
SNNP region	Damot Gale	Midland	50	3.75	25	0	0	21.25	EB	8	4	1.4	1.4	1.4	0.98	180600	4105	4	4	0.75	1	0	4	0.75	2	0.25	4	0.75	2154	yes	yes	yes
SNNP region	Damot Gale	Midland	0	10	50	0	30	10	CB	6	1	4.24	4.2	4.2	2.94	313200	7118	3	4	0.75	4	0.75	4	0.75	4	0.75	2	0.25	2026	No	yes	yes
SNNP region	Damot Gale	Midland	0	12.5	0	0	50	37.5	DCB	5	1.6	4.9	4.9	4.9	3.43	345000	7841	4	4	0.75	4	0.75	2	0.25	5	1	1	0	2202	No	yes	yes
SNNP region	Damot Gale	Midland	4	26	10	0	50	10	DCB	8	0.5	2.1	2.1	2.1	1.47	12750	290	4	4	0.75	3	0.5	4	0.75	3	0.5	2	0.25	2135	yes	yes	yes
SNNP region	Damot Gale	Midland	12.44	6.47	62.19	11.94	1.49	5.47	CB	8	2.01	1.7	1.4	0.7	0.49	70500	1602	4	5	1	4	0.75	4	0.75	3	0.5	1	0	2173	No	yes	yes	yes	No	yes
SNNP region	Damot Gale	Midland	18.66	6.47	37.31	9.45	15.67	12.44	CB	8	4.02	7	7	6.3	4.41	363000	8250	4	4	0.75	5	1	4	0.75	4	0.75	4	0.75	2161	No	yes	yes	yes	No	yes
SNNP region	Damot Gale	Midland	0	10	50	12	8	20	CB	3	0.5	2.83	2.8	0	0	22300	507	4	2	0.25	3	0.5	4	0.75	3	0.5	4	0.75	2220				yes	yes	yes
SNNP region	Damot Gale	Midland	12	23	20	0	25	20	DCB	5	1	1.4	1.4	1.4	0.98	106600	2423	4	4	0.75	4	0.75	3	0.5	4	0.75	1	0	2172	yes	yes	yes
SNNP region	Damot Gale	Midland	11.76	0	73.53	0	0	14.71	CB	8	0.34	2.12	2.1	1.4	0.98	33000	750	4	3	0.5	4	0.75	3	0.5	4	0.75	1	0	2040	No	yes	yes	yes	No	yes
SNNP region	Damot Gale	Midland	20	13.33	0	0	0	66.67	EB	6	0.15	1.62	1.4	0.7	0.49	40432	919	4	4	0.75	4	0.75	4	0.75	3	0.5	2	0.25	2170	yes	No	yes	yes	No	yes
SNNP region	Damot Gale	Midland	15.24	45.73	15.24	15.24	3.66	4.88	CCB	4	1.64	0.7	0.7	0.7	0.49	27200	618	3	4	0.75	3	0.5	4	0.75	4	0.75	3	0.5	2165	yes	yes	yes	yes	yes	yes
SNNP region	Damot Gale	Midland	1.28	0	64.1	0	17.95	16.67	CB	8	0.78	3.5	3.5	0.7	0.49	115000	2614	4	4	0.75	4	0.75	4	0.75	4	0.75	2	0.25	2014	yes	yes	yes	yes	yes	yes
SNNP region	Damot Gale	Midland	5.88	17.65	11.76	0	5.88	58.82	DCB	7	0.17	2.8	2.8	1.4	0.98	86980	1977	3	2	0.25	4	0.75	4	0.75	4	0.75	3	0.5	2149	yes	No	yes	yes	yes	No
SNNP region	Damot Gale	Midland	0	26.74	43.85	0	26.74	2.67	CB	9	0.935	1.5	1.4	1.4	0.98	30000	682	4	1	0	3	0.5	1	0	4	0.75	1	0	2125	No	yes	yes
SNNP region	Damot Gale	Midland	0	0	0	0	0	100	DCB	8	0.125	1.4	1.4	1.4	0.98	84500	1920	4	5	1	1	0	4	0.75	3	0.5	3	0.5	2021	yes	yes	No
SNNP region	Damot Gale	Midland	29.41	11.76	0	0	41.18	17.65	EB	11	0.17	1.61	1.4	1.4	0.98	20000	455	3	5	1	4	0.75	4	0.75	1	0	2	0.25	2020	yes	No	yes
SNNP region	Damot Gale	Midland	9.62	1.92	36.54	0	3.85	48.08	CB	8	1.04	2.5	2.1	0.7	0.49	50800	1155	4	5	1	2	0.25	4	0.75	1	0	3	0.5	2152	yes	yes	yes	yes	No	yes
SNNP region	Damot Gale	Midland	24.51	13.73	24.51	12.75	4.9	19.61	EB	4	1.02	3.52	3.5	2.8	1.96	60000	1364	4	5	1	2	0.25	4	0.75	4	0.75	1	0	2130	yes	yes	yes	yes	No	yes
SNNP region	Damot Gale	Midland	17.54	7.02	17.54	43.86	1.75	12.28	DCB	4	0.57	1.75	1.4	1.4	0.98	63000	1432	4	3	0.5	4	0.75	2	0.25	5	1	1	0	2042	yes	No	yes
SNNP region	Damot Gale	Midland	0	0	40.63	3.13	3.13	53.13	CB	8	0.32	1.4	1.4	1.4	0.98	42000	955	4	4	0.75	3	0.5	3	0.5	4	0.75	3	0.5	2150	No	yes	yes
SNNP region	Damot Gale	Midland	8.47	2.54	21.19	42.37	8.47	16.95	DCB	4	1.18	3.65	3.5	1.4	0.98	30000	682	4	4	0.75	4	0.75	3	0.5	4	0.75	2	0.25	2043	yes	No	yes	yes	yes	No
SNNP region	Damot Gale	Midland	5.88	25.49	49.02	0	11.76	7.84	CB	8	0.51	2.1	2.1	0.7	0.49	61800	1405	4	5	1	3	0.5	4	0.75	2	0.25	2	0.25	2071	yes	No	yes	yes	No	yes
SNNP region	Damot Gale	Midland	17.54	7.02	17.54	43.86	1.75	12.28	DCB	4	0.57	1.75	1.4	1.4	0.98	63000	1432	4	3	0.5	4	0.75	2	0.25	5	1	1	0	2042	yes	No	yes
SNNP region	Soddo zuria	Highland	22.73	12.73	0	18.18	25.45	20.91	EB	7	1.1	1.4	1.4	0	0	10700	243	24	4	0.75	3	0.5	4	0.75	1	0	1	0	2459				yes	No	yes
SNNP region	Soddo zuria	Highland	19.92	5.18	29.88	19.92	5.18	19.92	DCB	6	2.51	3.22	2.1	0	0	21600	491	27	4	0.75	4	0.75	5	1	1	0	1	0	2428				yes	yes	yes
SNNP region	Soddo zuria	Highland	4.91	1.18	58.94	7.47	3.93	23.58	CB	14	5.09	5.13	3.5	0	0	56200	1277	26	5	1	3	0.5	4	0.75	1	0	2	0.25	2405				yes	No	yes
SNNP region	Soddo zuria	Highland	12.87	0	49.5	0	9.9	27.72	CB	8	1.01	1.6	1.4	0	0	9400	214	24	5	1	3	0.5	4	0.75	1	0	2	0.25	2427				yes	yes	yes
SNNP region	Soddo zuria	Highland	4.08	15.82	25.51	12.76	2.04	39.8	DCB	2	1.96	1.4	1.4	0	0	14000	318	24	4	0.75	3	0.5	4	0.75	1	0	1	0	2437				yes	yes	No
SNNP region	Soddo zuria	Highland	13.16	13.16	26.32	0	4.74	42.63	CB	6	1.9	1.6	1.4	0	0	27100	616	25	5	1	3	0.5	4	0.75	1	0	1	0	2430				yes	No	yes
SNNP region	Soddo zuria	Highland	20	54.4	13.6	0	8	4	CCB	8	1.25	2.8	2.8	0	0	22592	513	24	4	0.75	3	0.5	4	0.75	1	0	1	0	2442				yes	No	No
SNNP region	Soddo zuria	Highland	13.51	39.48	12.99	25.97	6.75	1.3	DCB	3	1.925	1.5	1.4	0	0	10032	228	26	5	1	3	0.5	4	0.75	2	0.25	2	0.25	2304				yes	No	No
SNNP region	Soddo zuria	Highland	35.66	20.83	7.13	21.4	7.13	7.85	EB	5	3.505	2.2	2.1	0	0	31932	726	25	5	1	2	0.25	4	0.75	3	0.5	2	0.25	2344				yes	No	yes
SNNP region	Soddo zuria	Highland	7.83	7.23	45.18	22.89	6.02	10.84	CB	4	1.66	2.85	2.1	0	0	40350	917	27	5	1	3	0.5	5	1	3	0.5	1	0	2445				yes	yes	yes
SNNP region	Soddo zuria	Highland	18.7	15.71	18.7	24.94	15.71	6.23	DCB	14	4.01	4.08	2.8	0	0	38400	873	27	4	0.75	3	0.5	5	1	1	0	2	0.25	2449				yes	No	yes
SNNP region	Soddo zuria	Highland	39.58	2.08	0	13.54	3.13	41.67	EB	3	0.96	2.1	1.4	0	0	30000	682	26	4	0.75	3	0.5	4	0.75	1	0	3	0.5	2416				yes	No	yes
SNNP region	Soddo zuria	Highland	29.7	9.9	0	12.87	17.82	29.7	EB	8	1.01	2.41	2.1	0	0	12500	284	26	4	0.75	1	0	4	0.75	1	0	3	0.5	2422				yes	yes	yes
SNNP region	Soddo zuria	Highland	10.78	5.88	49.02	4.9	0.98	28.43	CB	6	1.02	2.11	2.1	0	0	10200	232	27	4	0.75	3	0.5	2	0.25	2	0.25	1	0	2444				yes	No	yes
SNNP region	Soddo zuria	Highland	9.9	6.93	24.75	34.65	1.98	21.78	DCB	3	1.01	3.44	2.8	0	0	26500	602	24	4	0.75	3	0.5	3	0.5	1	0	2	0.25	2461				yes	No	yes
SNNP region	Soddo zuria	Highland	5	16.5	25	18.5	0	35	DCB	7	2	1.45	1.4	1.4	0.98	52000	1182	24	4	0.75	3	0.5	3	0.5	4	0.75	3	0.5	2399	yes	No	yes
SNNP region	Soddo zuria	Highland	15.87	0.79	39.68	7.94	7.94	27.78	CB	3	1.26	1.4	1.4	0	0	12400	282	24	4	0.75	3	0.5	3	0.5	3	0.5	3	0.5	2459				yes	yes	yes
SNNP region	Soddo zuria	Highland	18.18	18.18	22.73	11.82	10.91	18.18	DCB	3	1.1	2.1	2.1	0.7	0.49	32400	736	25	4	0.75	3	0.5	3	0.5	3	0.5	3	0.5	2434	yes	No	yes	yes	yes	yes
SNNP region	Soddo zuria	Highland	23.64	0	45.45	3.64	5.45	21.82	CB	6	0.55	1.64	1.4	0	0	15000	341	26	4	0.75	3	0.5	3	0.5	1	0	3	0.5	2421				yes	No	yes
SNNP region	Soddo zuria	Highland	7.84	9.8	49.02	5.88	1.96	25.49	CB	2	0.51	1.4	1.4	0	0	5000	114	24	4	0.75	3	0.5	3	0.5	1	0	3	0.5	2492				yes	No	yes
SNNP region	Soddo zuria	Highland	50	7.69	0	0	3.85	38.46	EB	7	0.26	3	2.1	0	0	46000	1045	26	5	1	3	0.5	4	0.75	1	0	2	0.25	2421				yes	No	yes
SNNP region	Soddo zuria	Highland	3.6	8.63	35.97	45.32	4.32	2.16	DCB	5	1.39	2.25	2.1	0	0	17550	399	25	4	0.75	3	0.5	4	0.75	1	0	3	0.5	2348				yes	No	yes
SNNP region	Soddo zuria	Highland	32.26	0	20.97	20.97	1.61	24.19	EB	8	0.62	4.54	3.5	0	0	29850	678	27	4	0.75	3	0.5	4	0.75	1	0	2	0.25	2444				yes	No	yes
SNNP region	Soddo zuria	Highland	73.27	0	12.87	2.97	0.99	9.9	EB	4	1.01	3.85	2.8	0	0	42400	964	26	4	0.75	4	0.75	4	0.75	1	0	2	0.25	2419				yes	No	yes
SNNP region	Soddo zuria	Highland	10.24	19.69	19.69	18.11	10.24	22.05	DCB	7	1.27	1.5	1.4	0	0	7500	170	23	5	1	3	0.5	4	0.75	1	0	4	0.75	2328				yes	No	yes
SNNP region	Soddo zuria	Highland	12.38	14.29	12.38	23.81	12.38	24.76	DCB	8	1.05	4.2	4.2	0	0	50720	1153	23	4	0.75	3	0.5	3	0.5	3	0.5	3	0.5	2310				No	No	yes
SNNP region	Soddo zuria	Highland	23.64	9.09	29.09	23.64	5.45	9.09	DCB	8	0.55	2.8	2.8	0	0	25000	568	23	4	0.75	3	0.5	3	0.5	4	0.75	3	0.5	2314				yes	No	yes
SNNP region	Soddo zuria	Highland	18.84	17.39	36.23	11.59	8.7	7.25	CB	6	0.69	2.3	2.1	0	0	26420	600	23	5	1	3	0.5	3	0.5	2	0.25	3	0.5	2334				yes	No	yes
SNNP region	Soddo zuria	Highland	16.45	10.53	16.45	17.11	16.45	23.03	DCB	5	1.52	2.2	2.1	0	0	10910	248	23	5	1	2	0.25	4	0.75	3	0.5	1	0	2341				yes	No	yes
SNNP region	Soddo zuria	Highland	10.67	0	66.67	4	2.67	16	CB	4	0.75	2.8	2.8	2.1	1.47	43820	996	23	5	1	4	0.75	3	0.5	3	0.5	3	0.5	2313	yes	yes	yes	yes	No	yes
SNNP region	Soddo zuria	Highland	7.98	7.98	15.34	15.95	20.25	32.52	DCB	6	1.63	2.9	2.8	2.1	1.47	194950	4431	10	5	1	3	0.5	3	0.5	3	0.5	3	0.5	2311	No	No	yes	yes	No	yes
SNNP region	Soddo zuria	Highland	12.75	17.65	12.75	14.71	24.51	17.65	DCB	9	1.02	2.9	2.8	0.7	0.49	10250	233	10	5	1	2	0.25	4	0.75	3	0.5	2	0.25	2306	No	No	yes	yes	No	yes
SNNP region	Soddo zuria	Highland	16.67	16.67	0	25	0	41.67	DCB	3	0.12	1.4	1.4	0	0	16000	364	9	4	0.75	3	0.5	3	0.5	1	0	3	0.5	2407				yes	No	yes
SNNP region	Soddo zuria	Highland	0	12.5	0	31.25	12.5	43.75	DCB	4	0.16	1.5	1.4	0	0	11000	250	10	4	0.75	4	0.75	3	0.5	1	0	3	0.5	2380				yes	No	yes
SNNP region	Soddo zuria	Highland	31.75	0	0	15.87	1.59	50.79	EB	7	0.63	2.43	1.4	0	0	21600	491	10	4	0.75	3	0.5	3	0.5	1	0	2	0.25	2314				yes	No	yes
SNNP region	Soddo zuria	Highland	2.63	2.63	82.89	2.63	2.63	6.58	CB	7	0.76	2.35	2.1	0.7	0.49	44300	1007	10	5	1	4	0.75	3	0.5	2	0.25	1	0	2316	No	No	yes	yes	No	No
SNNP region	Soddo zuria	Highland	39.39	9.09	9.09	9.09	0	33.33	EB	8	0.33	7.03	6.3	0	0	43550	990	8	4	0.75	3	0.5	4	0.75	1	0	2	0.25	2421				yes	No	yes
SNNP region	Soddo zuria	Highland	12.5	12.5	12.5	12.5	13.46	36.54	DCB	6	1.04	2.5	2.1	0	0	21000	477	8	5	1	3	0.5	3	0.5	3	0.5	3	0.5	2309	No	No	yes	yes	yes	No
SNNP region	Soddo zuria	Highland	17.11	9.21	46.05	0	3.95	23.68	CB	6	0.76	3	2.8	0	0	10000	227	9	5	1	2	0.25	4	0.75	2	0.25	3	0.5	2302				yes	No	yes
SNNP region	Soddo zuria	Highland	26	6	26	12	10	20	EB	7	0.5	2.93	2.1	0	0	47400	1077	10	5	1	3	0.5	4	0.75	1	0	2	0.25	2321				yes	No	yes
SNNP region	Soddo zuria	Highland	24.32	0	33.78	17.57	4.05	20.27	CB	6	0.74	2.42	2.1	0	0	32000	727	10	4	0.75	3	0.5	4	0.75	1	0	2	0.25	2401				yes	No	yes
SNNP region	Soddo zuria	Highland	23.64	5.45	14.55	5.45	10.91	40	EB	8	0.55	1.72	1.4	0	0	17000	386	11	5	1	3	0.5	4	0.75	1	0	2	0.25	2394				yes	No	yes
SNNP region	Soddo zuria	Highland	0.84	0	42.02	44.54	7.56	5.04	DCB	7	1.19	2.93	2.1	0	0	39000	886	11	5	1	3	0.5	4	0.75	1	0	2	0.25	2418				yes	No	No
SNNP region	Soddo zuria	Highland	12.87	0.99	12.87	15.84	37.62	19.8	DCB	3	1.01	4.38	3.5	0	0	80800	1836	10	4	0.75	3	0.5	5	1	1	0	2	0.25	2428				yes	No	No
SNNP region	Soddo zuria	Highland	48.08	27.88	0	0.96	3.85	19.23	EB	8	1.04	4.43	3.5	0	0	36800	836	10	4	0.75	3	0.5	5	1	1	0	2	0.25	2371				yes	No	yes
SNNP region	Soddo zuria	Highland	39.06	0	39.06	3.13	3.13	15.63	CB	6	0.64	5.28	4.2	0	0	60600	1377	10	4	0.75	3	0.5	5	1	1	0	2	0.25	2382				yes	No	yes
SNNP region	Soddo zuria	Highland	29.07	1.16	29.07	15.12	8.14	17.44	EB	5	0.86	2.35	1.4	0	0	55000	1250	9	4	0.75	3	0.5	5	1	1	0	2	0.25	2354				yes	No	yes
SNNP region	Soddo zuria	Highland	11.5	2.65	44.25	22.12	1.77	17.7	CB	8	1.13	3.74	3.5	0	0	61850	1406	8	4	0.75	3	0.5	5	1	1	0	1	0	2396				yes	No	yes
SNNP region	Soddo zuria	Highland	7.59	8.86	16.46	24.05	17.72	25.32	DCB	6	0.79	4.05	2.8	0	0	15000	341	8	4	0.75	3	0.5	5	1	1	0	2	0.25	2363				yes	No	yes
SNNP region	Soddo zuria	Highland	10	8.75	16.25	23.75	16.25	25	DCB	7	0.8	3.88	2.8	0	0	39400	895	9	4	0.75	1	0	5	1	1	0	2	0.25	2350				yes	No	yes
SNNP region	Soddo zuria	Highland	10	8.75	16.25	23.75	16.25	25	DCB	7	0.8	3.88	2.8	0	0	39400	895	9	4	0.75	1	0	5	1	1	0	2	0.25	2341				yes	No	yes
SNNP region	Soddo zuria	Highland	10.67	0	66.67	4	2.67	16	CB	4	0.75	2.8	2.8	2.1	1.47	43820	996	9	5	1	4	0.75	3	0.5	3	0.5	3	0.5	2313	yes	No	yes	yes	No	yes
SNNP region	Soddo zuria	Highland	7.98	7.98	15.34	15.95	20.25	32.52	DCB	6	1.63	2.9	2.8	2.1	1.47	194950	4431	11	5	1	3	0.5	3	0.5	3	0.5	3	0.5	2311	No	yes	yes	yes	No	yes
SNNP region	Soddo zuria	Highland	7.98	7.98	15.34	15.95	20.25	32.52	DCB	6	1.63	2.9	2.8	2.1	1.47	194950	4431	10	5	1	3	0.5	3	0.5	3	0.5	3	0.5	2315	No	yes	yes	yes	No	yes
SNNP region	Soddo zuria	Highland	10.67	0	66.67	4	2.67	16	CB	4	0.75	2.8	2.8	2.1	1.47	43820	996	10	5	1	4	0.75	3	0.5	3	0.5	3	0.5	2314	yes	yes	yes	yes	No	yes
SNNP region	Soddo zuria	Highland	2.63	2.63	82.89	2.63	2.63	6.58	CB	7	0.76	2.35	2.1	0.7	0.49	44300	1007	11	5	1	1	0	3	0.5	2	0.25	1	0	2316	No	No	yes	yes	No	No
SNNP region	Soddo zuria	Highland	7.98	7.98	15.34	15.95	20.25	32.52	DCB	6	1.63	2.9	2.8	2.1	1.47	194950	4431	8	5	1	3	0.5	3	0.5	3	0.5	3	0.5	2311	No	yes	yes	yes	No	yes
SNNP region	Soddo zuria	Highland	12.75	17.65	12.75	14.71	24.51	17.65	DCB	9	1.02	2.9	2.8	0.7	0.49	10250	233	8	5	1	2	0.25	4	0.75	3	0.5	2	0.25	2306	No	yes	yes	yes	No	yes
SNNP region	Soddo zuria	Highland	2.63	2.63	82.89	2.63	2.63	6.58	CB	7	0.76	2.35	2.1	0.7	0.49	44300	1007	10	5	1	4	0.75	3	0.5	2	0.25	1	0	2320	yes	No	yes	yes	No	No
SNNP region	Soddo zuria	Highland	23.64	5.45	14.55	5.45	10.91	40	EB	8	0.55	1.72	1.4	0	0	17000	386	10	5	1	3	0.5	4	0.75	1	0	2	0.25	2374				yes	No	yes
